# Supplementary material for: K-mer-based approach for serodiagnostic antigen discovery in Chagas disease using unassembled sequencing reads
Source: PLoS Negl Trop Dis. 2025 Dec 22;19(12):e0013835. doi: 10.1371/journal.pntd.0013835 (PMC12747435; doi:10.1371/journal.pntd.0013835)
Supplement: S1 Table — (XLSX) [file pntd.0013835.s005.xlsx]

## Sheet: Sheet1
	S1 Table. Other metrics of Trypanosoma cruzi genomic read libraries analyzed.
	Strain	ID	DTU	Host	Origin	Reads trimmed (n)	Reads trimmed (%)	Avg read len	Min read len	Max read len	Sum read len	Mapping (%)	Genome coverage	Distinct 80-mers	Total 80-mers	Total 80-mers norm	Max count 80-mers	Max count 80-mers norm
	Brazil_A4_2	SRR11803987	TcI	Rattus rattus	Brazil	28845913	66.55	95.5	50	151	2753812897	74.04	56	7542476	352281775	6290745.98	279821	4996.80
	TD23	SRR3676272	TcI	Triatoma dimidiata	Texas, USA	12306119	99.89	227.9	50	252	2804597026	89.29	39	24059189	772606801	19810430.79	122657	3145.05
	TD25	SRR3676273	TcI	Triatoma dimidiata	Texas, USA	16665089	99.90	229.3	50	252	3821280899	87.28	49	24713149	987410685	20151238.47	52107	1063.41
	X10462-P1C9	SRR3676274	TcI	Homo sapiens	Venezuela	14575070	99.82	197.4	50	202	2876671924	86.38	35	18999525	499505728	14271592.23	155765	4450.43
	X12422-P1C3	SRR3676275	TcI	Homo sapiens	Venezuela	14563715	99.91	198.5	50	202	2891604708	84.92	34	20550332	534634449	15724542.62	101490	2985.00
	CGl11	SRR3676276	TcI	Homo sapiens	Colombia	20102737	99.76	260.6	50	302	5239189329	84.41	36	28195370	1923447062	53429085.06	38869	1079.69
	H6	SRR3676282	TcI	Homo sapiens	Panama	6914907	99.91	226.2	50	252	1564473945	92.29	23	24005008	448087886	19482082.00	55011	2391.78
	H7	SRR3676283	TcI	Homo sapiens	Panama	7708094	99.80	224.4	50	252	1729861377	84.61	22	23721655	497559491	22616340.50	50159	2279.95
	H12	SRR3676309	TcI	Homo sapiens	Panama	7789413	99.83	224.8	50	252	1751272324	86.63	21	25867842	518945273	24711679.67	72439	3449.48
	H14	SRR3676310	TcI	Homo sapiens	Panama	9262298	99.76	222.2	50	252	2058334754	71.62	20	32367989	556397432	27819871.60	57388	2869.40
	H15	SRR3676312	TcI	Homo sapiens	Panama	7779290	99.77	223.2	50	252	1736537829	85.26	22	23767338	497032239	22592374.50	62774	2853.36
	V1	SRR3676313	TcI	Panstrongylus geniculatus	Panama	8389411	99.76	221.6	50	252	1858976049	83.56	26	22249349	510632137	19639697.58	14065	540.96
	V3	SRR3676315	TcI	Triatoma dimidiata	Panama	11984690	99.69	222	50	252	2660659110	85.06	35	23564853	740693250	21162664.29	30316	866.17
	FcHcl2	SRR3676319	TcI	Homo sapiens	Colombia	12278323	99.70	262	50	302	3216468089	85.19	37	30754175	1192261682	32223288.70	26849	725.65
	TC127	SRR8503462	TcI	Triatoma infestans	Arequipa, Peru	12769552	85.58	131	50	150	1672865277	70.24	36	18720328	547206407	15200177.97	43135	1198.19
	TC134	SRR8503468	TcI	Triatoma infestans	Arequipa, Peru	13591494	85.23	130.7	50	150	1775811817	71.54	41	18681640	577525293	14085982.76	31943	779.10
	TC023	SRR8503497	TcI	Cavia porcellus	Arequipa, Peru	16275405	83.08	128.2	50	150	2086968040	70.90	42	18871508	667951948	15903617.81	66472	1582.67
	TC041	SRR8503510	TcI	Canis lupus familiaris	Arequipa, Peru	16226626	82.19	126.6	50	150	2054929484	74.96	45	18071483	624312904	13873620.09	32123	713.84
	TC044	SRR8503536	TcI	Canis lupus familiaris	Arequipa, Peru	14098102	83.78	131.3	50	150	1851039818	71.38	42	17949143	590475415	14058938.45	359661	8563.36
	TC050	SRR8503540	TcI	Homo sapiens	Arequipa, Peru	15987035	80.58	124.7	50	150	1993233203	79.07	34	18504728	506566571	14899016.79	76043	2236.56
	Bol-DH29	SRR8503542	TcI	Homo sapiens	Mairana, Bolivia	12893839	82.66	131.4	50	150	1694821377	80.00	41	19019272	520911889	12705168.02	321563	7843.00
	TC060	SRR8503559	TcI	Panstrongylus lignarius	Cajamarca, Peru	16100256	81.84	125.7	50	150	2023485451	78.05	43	20253815	628589071	14618350.49	26990	627.67
	TC059	SRR8503560	TcI	Panstrongylus lignarius	Cajamarca, Peru	13374630	81.07	131.1	50	150	1753935303	76.96	40	20108913	570877236	14271930.90	683193	17079.83
	TC064	SRR8503574	TcI	Cavia porcellus	Arequipa, Peru	15656496	81.16	125.2	50	150	1959474570	70.40	35	18961172	610243991	17435542.60	77504	2214.40
	TC060-2	SRR8503577	TcI	Panstrongylus lignarius	Cajamarca, Peru	12438648	80.35	130.6	50	150	1624399927	77.31	39	18747716	521983390	13384189.49	529849	13585.87
	Ycl2_UFMG	SRR6357355	TcII	Homo sapiens	São Paulo, Brazil	25680066	91.96	180.3	50	202	4629926579	85.74	41	22344450	843864390	20582058.29	119016	2902.83
	S92a_UFMG	SRR6357356	TcII	Homo sapiens	Minas Gerais, Brazil	15597626	84.29	133.5	50	202	2082124241	73.55	21	14017900	303917169	14472246.14	67735	3225.48
	S44a_UFMG	SRR6357357	TcII	Homo sapiens	Minas Gerais, Brazil	15381991	77.88	138.3	50	202	2126706382	80.47	24	11611236	262486524	10936938.50	42981	1790.88
	S23b_UFMG	SRR6357358	TcII	Homo sapiens	Minas Gerais, Brazil	18045834	90.54	161.4	50	202	2912420398	85.97	36	13027780	391387389	10871871.92	34500	958.33
	S162a_UFMG	SRR6357359	TcII	Homo sapiens	Minas Gerais, Brazil	20430071	94.49	159.8	50	202	3264630089	82.87	32	15057557	481292122	15040378.82	81091	2534.09
	S154a_UFMG	SRR6357360	TcII	Homo sapiens	Minas Gerais, Brazil	17585815	94.61	159.2	50	202	2799207948	90.40	32	14000448	392065259	12252039.34	88859	2776.84
	S15_UFMG	SRR6357361	TcII	Homo sapiens	Minas Gerais, Brazil	19593631	86.84	162	50	202	3173359802	79.54	29	17305276	531346938	18322308.21	91787	3165.07
	S11_UFMG	SRR6357362	TcII	Homo sapiens	Minas Gerais, Brazil	16490376	83.48	129.8	50	202	2140400693	80.96	24	10958958	258726001	10780250.04	33454	1393.92
	unespecified (231)	ERR864236	TcIII	Homo sapiens	Minas Gerais, Brazil	25661748	95.55	171	50	200	4388060533	99.71	34	25717688	792169871	23299113.85	66569	1957.91
	2886929923 (strain:CAN III cl.1)	SRR1996498	TcIV	Homo sapiens	Pará, Brazil	15173663	86.17	157.6	50	200	2391118138	92.52	27	17718863	340784258	12621639.19	81660	3024.44
	2886576934 (strain:92 80 cl.2)	SRR1996502	TcV	Homo sapiens	Santa Cruz, Bolivia	16863805	87.25	160.2	50	200	2701779305	94.80	28	16839197	342293237	12224758.46	80340	2869.29
	CLBrener_UFMG	SRR6357354	TcVI	Triatoma infestans	Rio Grande do Sul, Brazil	34949272	81.78	180.7	50	202	6316517968	89.99	60	16043988	831392906	13856548.43	78854	1314.23
	2875288070 (Tula cl2)	SRR831221	TcVI	Homo sapiens	Tulahuen, Chile	29542674	92.07	153.4	50	200	4531608068	93.08	53	2930793	135916000	2564452.83	26394	498.00
	TC054	SRR8503551	TcVI	Panstrongylus lignarius	Cajamarca, Peru	17394647	81.33	125.6	50	150	2184888986	72.82	38	23543988	719670156	18938688.32	26676	702.00
	TC052	SRR8503553	TcVI	Panstrongylus lignarius	Cajamarca, Peru	16307020	82.56	127.3	50	150	2076417766	74.73	39	21767506	672295178	17238337.90	25256	647.59
	TC056	SRR8503557	TcVI	Panstrongylus lignarius	Cajamarca, Peru	15652188	81.92	124.9	50	150	1955549410	75.78	35	21554343	615195295	17577008.43	19968	570.51
	TC062	SRR8503580	TcVI	Cavia porcellus	Cajamarca, Peru	16054446	80.30	125.1	50	150	2007890502	73.75	34	23710674	656829937	19318527.56	51730	1521.47
